# Supplementary material for: Oligomerization and ATP stimulate condensin-mediated DNA compaction
Source: Sci Rep. 2017 Oct 27;7:14279. doi: 10.1038/s41598-017-14701-5 (PMC5660149; doi:10.1038/s41598-017-14701-5)
Supplement: Supplementary file 2 — Supplementary Worksheet [file 41598_2017_14701_MOESM2_ESM.xlsx]

## Sheet: Fig 4A
		Data	Average	Std Err Range	N	Std Dev	Std Err	P
Monomer -ATP	1	0.494874	0.428402	0.457858	5	0.065867	0.0294566
	1	0.405788		0.398945
	1	0.480375
	1	0.329836
	1	0.431136
	1
	1
	1
	1
	1
	1
	1
	1
Multimer -ATP	2	0.678415	0.485032	0.55246	4	0.134855	0.0674277
	2	0.383227		0.417605
	2	0.403163
	2	0.475325
	2
	2
	2
	2							2 vs 4
	2							0.02206
	2
	2
	2
	2
	2
Monomer +ATP	3	0.301881	0.416161	0.473341	8	0.161731	0.0571805
	3	0.70901		0.35898
	3	0.259203
	3	0.491671
	3	0.322567
	3	0.543423
	3	0.249693
	3	0.45184
	3
	3
	3
	3
	3							3 vs 4
	3							0.00250501
Multimer +ATP	4	0.838115	0.680544	0.718429	7	0.100232	0.0378843
	4	0.698151		0.64266
	4	0.716533
	4	0.573997
	4	0.584494
	4	0.594926
	4	0.757594
	4
	4
	4
	4
	4
	4
	4

## Sheet: Fig 4B
		Data	Average	Std Err Range	N	Std Dev	Std Err
Monomer+ATP +12	1	0.350155	0.440726	0.475826	4	0.0702008	0.0351004
	1	0.496686		0.405625
	1	0.420277
	1	0.495785
	1
	1
	1
	1
	1
	1
	1
	1
	1
Multimer+ATP +12	2	0.525492	0.627812	0.685205	4	0.114786	0.0573932
	2	0.575878		0.570418
	2	0.78998
	2	0.619897
	2
	2
	2
	2
	2
	2
	2
	2
	2
	2
Monomer+ATP 0	3	0.301881	0.416161	0.473341	8	0.161731	0.0571805
	3	0.70901		0.35898
	3	0.259203
	3	0.491671
	3	0.322567
	3	0.543423
	3	0.249693
	3	0.45184
	3
	3
	3
	3
	3
	3
Multimer+ATP 0	4	0.838115	0.680544	0.718429	7	0.100232	0.0378843
	4	0.698151		0.64266
	4	0.716533
	4	0.573997
	4	0.584494
	4	0.594926
	4	0.757594
	4
	4
	4
	4
	4
	4
	4
Monomer+ATP -15	5	0.50888	0.481249	0.502413	5	0.0473248	0.0211643
	5	0.442249		0.460085
	5	0.5457
	5	0.478281
	5	0.431136
	5
	5
	5
	5
	5
	5
	5
	5
Multimer+ATP -15	6	0.681746	0.60771	0.640167	4	0.0649129	0.0324565
	6	0.56839		0.575254
	6	0.640408
	6	0.540297
	6
	6
	6
	6
	6
	6
	6
	6
	6
	6
Monomer+ATP N	7	0.340609	0.447145	0.505977	4	0.117665	0.0588323
	7	0.556195		0.388312
	7	0.541517
	7	0.350258
	7
	7
	7
	7
	7
	7
	7
	7
	7
	7
Multimer+ATP N	8	0.721512	0.672572	0.714741	4	0.0843392	0.0421696
	8	0.635752		0.630402
	8	0.760093
	8	0.57293
	8
	8
	8
	8
	8
	8
	8
	8
	8
	8

## Sheet: Fig 4C
		Data	Average	Std Err Range	N	Std Dev	Std Err
Monomer No ATP	1	0.494874	0.428402	0.457858	5	0.065867	0.0294566
	1	0.405788		0.398945
	1	0.480375
	1	0.329836
	1	0.431136
	1
	1
	1
	1
	1
	1
	1
	1
Multimer No ATP	2	0.678415	0.485032	0.55246	4	0.134855	0.0674277
	2	0.383227		0.417605
	2	0.403163
	2	0.475325
	2
	2
	2
	2
	2
	2
	2
	2
	2
	2
Monomer ATP	3	0.301881	0.416161	0.473341	8	0.161731	0.0571805
	3	0.70901		0.35898
	3	0.259203
	3	0.491671
	3	0.322567
	3	0.543423
	3	0.249693
	3	0.45184
	3
	3
	3
	3
	3
	3
Multimer ATP	4	0.838115	0.680544	0.718429	7	0.100232	0.0378843
	4	0.698151		0.64266
	4	0.716533
	4	0.573997
	4	0.584494
	4	0.594926
	4	0.757594
	4
	4
	4
	4
	4
	4
	4
Monomer ATPgS	5	0.588416	0.480697	0.531672	4	0.10195	0.0509748
	5	0.54707		0.429722
	5	0.390617
	5	0.396686
	5
	5
	5
	5
	5
	5
	5
	5
	5
Multimer ATPgS	6	0.429362	0.483567	0.515508	4	0.0638806	0.0319403
	6	0.551742		0.451627
	6	0.428841
	6	0.524325
	6
	6
	6
	6
	6
	6
	6
	6
	6
	6
Monomer ADP	7	0.401014	0.480702	0.526063	4	0.0907221	0.045361
	7	0.536854		0.435341
	7	0.578816
	7	0.406123
	7
	7
	7
	7
	7
	7
	7
	7
	7
	7
Multimer ADP	8	0.497806	0.447278	0.523906	4	0.153255	0.0766273
	8	0.23838		0.370651
	8	0.603043
	8	0.449884
	8
	8
	8
	8
	8
	8
	8
	8
	8
	8

## Sheet: Fig4D
		Data	Average	Std Err Range	N	Std Dev	Std Err	P
Multimer-ATP, pre	1	0.301881	0.416161	0.473341	8	0.161731	0.0571805
	1	0.70901		0.35898
	1	0.259203
	1	0.491671
	1	0.322567
	1	0.543423
	1	0.249693
	1	0.45184
	1							2 vs 1
	1							0.00250501
	1
	1
	1
Multimer+ATP, pre	2	0.838115	0.680544	0.718429	7	0.100232	0.0378843
	2	0.698151		0.64266
	2	0.716533
	2	0.573997
	2	0.584494
	2	0.594926
	2	0.757594
	2
	2
	2
	2
	2
	2
	2
Multimer +ATP, post	3	0.355592	0.479271	0.520056	7	0.107908	0.0407854
	3	0.492602		0.438485
	3	0.635929
	3	0.392057
	3	0.53497
	3	0.374326
	3	0.569418						4 vs 3
	3							0.0796986
	3
	3
	3
	3
	3
	3
Multimer +ATP, post	4	0.508805	0.572327	0.598768	7	0.0699563	0.026441
	4	0.646736		0.545886
	4	0.659244
	4	0.520451
	4	0.606911
	4	0.48153
	4	0.582611
	4
	4
	4
	4
	4
	4
	4

## Sheet: Fig 5A
		Data	Average	Std Err Range	N	Std Dev	Std Err
Monomer-ATP 0.2 pN	1	0.764025	0.714175	0.740223	4	0.0520959	0.0260479
	1	0.665862		0.688127
	1	0.672653
	1	0.75416
	1
	1
	1
	1
	1
	1
	1
	1
	1
Multimer-ATP 0.2 pN	2	0.706493	0.719545	0.780364	4	0.121637	0.0608183
	2	0.808865		0.658727
	2	0.810505
	2	0.552319
	2
	2
	2
	2
	2
	2
	2
	2
	2
	2
Monomer-ATP 0.45 pN	3	0.494874	0.428402	0.457858	5	0.065867	0.0294566
	3	0.405788		0.398945
	3	0.480375
	3	0.329836
	3	0.431136
	3
	3
	3
	3
	3
	3
	3
	3
	3
Multimer-ATP 0.45 pN	4	0.678415	0.485032	0.55246	4	0.134855	0.0674277
	4	0.383227		0.417605
	4	0.403163
	4	0.475325
	4
	4
	4
	4
	4
	4
	4
	4
	4
	4
Monomer-ATP 1.0 pN	5	0.419088	0.353701	0.391577	4	0.0757532	0.0378766
	5	0.344138		0.315824
	5	0.250654
	5	0.400924
	5
	5
	5
	5
	5
	5
	5
	5
	5
Multimer-ATP 1.0 pN	6	0.338313	0.306841	0.324841	4	0.0360011	0.0180006
	6	0.276513		0.28884
	6	0.337711
	6	0.274826
	6
	6
	6
	6
	6
	6
	6
	6
	6
	6
Monomer-ATP 2.0 pN	7	0.0590481	0.0395958	0.0496531	4	0.0201146	0.0100573
	7	0.0546562		0.0295385
	7	0.0197873
	7	0.0248916
	7
	7
	7
	7
	7
	7
	7
	7
	7
	7
Multimer-ATP 2.0 pN	8	0.0960348	0.0489546	0.066334	4	0.0347588	0.0173794
	8	0.0181832		0.0315752
	8	0.0279918
	8	0.0536086
	8
	8
	8
	8
	8
	8
	8
	8
	8
	8

## Sheet: Fig 5B
		Data	Average	Std Err Range	N	Std Dev	Std Err
Monomer+ATP 0.2 pN	1	0.654711	0.70611	0.770498	4	0.128776	0.064388
	1	0.615681		0.641722
	1	0.656872
	1	0.897176
	1
	1
	1
	1
	1
	1
	1
	1
	1
Multimer+ATP 0.2 pN	2	0.630443	0.658165	0.733267	4	0.150204	0.075102
	2	0.878211		0.583063
	2	0.562613
	2	0.561395
	2
	2
	2
	2
	2
	2
	2
	2
	2
	2
Monomer+ATP 0.45 pN	3	0.301881	0.416161	0.473341	8	0.161731	0.0571805
	3	0.70901		0.35898
	3	0.259203
	3	0.491671
	3	0.322567
	3	0.543423
	3	0.249693
	3	0.45184
	3
	3
	3
	3
	3
	3
Multimer+ATP 0.45 pN	4	0.838115	0.680544	0.718429	7	0.100232	0.0378843
	4	0.698151		0.64266
	4	0.716533
	4	0.573997
	4	0.584494
	4	0.594926
	4	0.757594
	4
	4
	4
	4
	4
	4
	4
Monomer+ATP 1.0 pN	5	0.278453	0.443435	0.50998	4	0.133089	0.0665444
	5	0.418712		0.376891
	5	0.598758
	5	0.477819
	5
	5
	5
	5
	5
	5
	5
	5
	5
Multimer+ATP 1.0 pN	6	0.239418	0.304818	0.36337	5	0.130927	0.0585522
	6	0.20542		0.246266
	6	0.53358
	6	0.276868
	6	0.268805
	6
	6
	6
	6
	6
	6
	6
	6
	6
Monomer+ATP 2.0 pN	7	0.118143	0.067016	0.0855745	4	0.0371171	0.0185585
	7	0.0292201		0.0484575
	7	0.0612519
	7	0.0594487
	7
	7
	7
	7
	7
	7
	7
	7
	7
	7
Multimer+ATP 2.0 pN	8	0.0807117	0.0610969	0.0764791	4	0.0307642	0.0153821
	8	0.0939358		0.0457148
	8	0.0353698
	8	0.0343705
	8
	8
	8
	8
	8
	8
	8
	8
	8
	8
